# Supplementary material for: Manure combined with chemical fertilizer increases rice productivity by improving soil health, post-anthesis biomass yield, and nitrogen metabolism
Source: PLoS One. 2020 Oct 7;15(10):e0238934. doi: 10.1371/journal.pone.0238934 (PMC7540855; doi:10.1371/journal.pone.0238934)
Supplement: S1 Data — (XLSX) [file pone.0238934.s001.xlsx]

## Sheet: Repeated Data
				Soil parameters								Plant Physiology	parameters															Yield parameters
Early	Season	Repetation	Treatment	BD	SOC	TN	AN		Pn	NR	GS	GOGAT	Chla	Chlb	DMA	DMM	PDMA	DMT	NAA	NAM	PNA	NT	NTE	CNRG	DM		PN	PL	SSP	FGP	TWG	GY
	1	1	1	1.36	9.7	1.33	142.48		13.25	32.41	40.05	10.25	1.82	1.22	30.21	42.25	12.04	5.9	0.22	0.29	0.07	0.14	65	78	108		8.56	22.85	143.2	80.25	20.04	21.925
	1	2	1	1.38	9.6	1.32	139.48		16	30.33	37.52	13.25	1.65	1.41	27.85	40.58	12.73	6.3	0.22	0.33	0.11	0.14	63	77	107		6.8	23.85	142.05	78.52	18.58	23.4
	1	3	1	1.36	9.56	1.29	140.48		15	27.85	39.05	13.52	1.952	1.28	28.1	41.75	13.65	6.12	0.24	0.31	0.07	0.16	64	76	106		6.52	21.85	144.52	81	19.65	22.49
	1	1	2	1.39	9.52	1.34	143.48		18	47.06	61.52	15.35	2.41	1.52	41.52	69.52	28	7.5	0.4	0.64	0.24	0.26	61	70	108		10.3	24.01	149.04	87	26.52	40.94
	1	2	2	1.37	9.6	1.37	140.48		17	44.52	58.78	14.85	2.12	1.72	40.25	67.1	26.85	7.3	0.42	0.66	0.24	0.25	60	68	107		8.66	23.2	146.05	86	25.42	39.495
	1	3	2	1.36	9.56	1.35	141.48		15	45.08	60.05	16.88	2.35	1.56	37.85	66.24	28.39	7.5	0.43	0.64	0.21	0.27	62	69	109		9.9	22.14	150.25	85	24.65	39.885
	1	1	3	1.3	12.88	1.63	153.44		17	43.25	56.25	15.35	2.41	1.92	36.77	67.2	30.43	6.6	0.39	0.63	0.24	0.24	63	69	113		10	24.77	152.02	86	23.88	40.44
	1	2	3	1.28	12.56	1.6	153.02		16	39.56	53.01	14.85	2.65	1.72	35.85	66.52	30.67	6.7	0.42	0.66	0.24	0.24	62	69	111		9	23.95	148.63	83	25.42	38.995
	1	3	3	1.29	11.88	1.61	150.44		15	41.52	55.04	15.05	2.52	1.82	37.85	65.1	27.25	6.5	0.43	0.64	0.21	0.26	62	67	112		8	22.95	150.25	84	24.65	39.385
	1	1	4	1.33	11.25	1.47	148.44		19	53.25	65.07	20.05	2.65	2.01	42.2	72.12	29.92	7.5	0.42	0.68	0.26	0.27	62	62	114		11.65	26.85	156.52	84	24.55	44.26
	1	2	4	1.3	10.88	1.46	145.69		18	49.525	67.52	17.5	2.71	1.72	40.25	71.25	31	7.49	0.43	0.7	0.27	0.25	61	62	114		9	25.91	154.25	83	25.42	43.385
	1	3	4	1.32	11.4	1.45	147.44		16.52	50.52	64.06	18.52	2.52	1.95	39.52	69.89	30.37	7.5	0.44	0.68	0.24	0.26	61	60	112		9.98	27.88	156.25	85	24.65	41.99
	1	1	5	1.3	13.52	1.62	154.69		17	42.2	54.65	16.52	2.65	1.85	38.52	67.88	29.36	6.7	0.39	0.62	0.23	0.24	62	72	113		9.65	22.98	153.25	86	24.55	38.225
	1	2	5	1.29	11.85	1.63	154.09		16	40.52	56.36	14.21	2.48	1.75	40.58	65.52	24.94	6.7	0.42	0.64	0.22	0.25	63	71	111		10.5	24.85	151.23	87.25	22.44	39.79
	1	3	5	1.28	12.52	1.62	152.69		16.52	44.5	55.52	16.23	2.52	1.67	39.52	66.75	27.23	6.9	0.43	0.65	0.22	0.26	61	69	112		8.52	23.04	152.65	85.32	24.65	40.25
	1	1	6	1.33	10.58	1.48	146.69		19	53.25	67.52	18.52	2.65	2.08	42.25	74.23	31.98	7.6	0.44	0.69	0.25	0.27	61	60	114		11.25	26.2	156.01	84	24.55	45.44
	1	2	6	1.34	11.52	1.46	148.69		17	49.525	64.23	19.52	2.48	1.75	40.58	72.52	31.94	7.4	0.45	0.7	0.25	0.28	62	62	112		10.25	28.04	158.25	83	26.52	44.375
	1	3	6	1.31	11.2	1.46	149.33		16.52	50.52	66.85	17.52	2.71	1.95	40.85	71.25	30.4	7.6	0.42	0.67	0.25	0.29	61	59	113		9.95	27.06	154.3	85	24.65	44.79
Late	Season
	2	1	1	1.35	9.61	1.35	146		11.75	30.53	38.17	8.68	1.67	1.07	31.52	43.1	11.58	9.09	0.23	0.27	0.04	0.14	68	80	110		6.6	24.01	139.9	19.24	19.24	19.125
	2	2	1	1.36	9.8	1.36	143		14.5	28.45	35.64	11.68	1.5	1.26	29.86	40.25	10.39	9.1	0.22	0.26	0.04	0.13	66	77	111		6.3	22.65	138.75	17.78	17.78	20.25
	2	3	1	1.36	9.71	1.37	144		13.5	25.97	37.17	11.95	1.802	1.13	27.88	41.13	13.25	9.1	0.21	0.29	0.08	0.15	69	80	109		6.2	21.88	141.22	18.85	18.85	20.99
	2	1	2	1.37	9.72	1.43	147		16.5	45.18	59.64	13.78	2.26	1.37	42.25	62.32	20.07	10.88	0.41	0.59	0.18	0.31	66	74	110		9.4	23.4	145.74	25.72	25.72	34.875
	2	2	2	1.35	9.8	1.39	144		15.5	42.64	56.9	13.28	1.97	1.57	40.365	59.52	19.155	11.88	0.37	0.61	0.24	0.3	64	74	109		8.32	22.2	142.75	24.62	24.62	36.44
	2	3	2	1.36	9.71	1.41	145		13.5	43.2	58.17	15.31	2.2	1.41	40.85	61.05	20.2	12.08	0.38	0.62	0.24	0.29	65	72	111		7.55	21.1	146.95	23.85	23.85	35.93
	2	1	3	1.2	14.02	1.85	159		15.5	41.37	54.37	13.78	2.26	1.77	40.25	62.08	21.83	9.54	0.4	0.59	0.19	0.29	65	69	115		8.5	23.4	148.72	23.08	23.08	36.435
	2	2	3	1.18	14.52	1.84	158.58		14.5	37.68	51.13	13.28	2.5	1.57	39.52	59.02	19.5	10.21	0.37	0.6	0.23	0.28	64	68	115		9.41	23.25	145.33	24.62	24.62	37.625
	2	3	3	1.19	13.88	1.85	156		13.5	39.64	53.16	13.48	2.37	1.67	38.52	60.08	21.56	11.07	0.38	0.62	0.24	0.27	65	69	114		7.4	21.1	146.95	23.85	23.85	35.93
	2	1	4	1.25	12.08	1.88	154		17.5	51.37	63.19	18.48	2.5	1.86	43.25	66.85	23.6	12.35	0.42	0.64	0.22	0.29	63	65	116		9.28	26.97	153.22	23.75	23.75	41.625
	2	2	4	1.26	12.58	1.7	151.25		16.5	47.645	65.64	15.93	2.56	1.57	42.52	63.78	21.26	11.12	0.44	0.67	0.23	0.28	62	67	115		8.97	25.75	150.95	24.62	24.62	40.625
	2	3	4	1.24	11.55	1.68	153		15.02	48.64	62.18	16.95	2.37	1.8	40.85	65.78	24.93	13.08	0.41	0.65	0.24	0.3	61	66	116		10.2	24.85	152.95	23.85	23.85	41.1625
	2	1	5	1.2	14.58	1.86	160.25		15.5	40.32	52.77	14.95	2.5	1.7	41.88	63.52	21.64	9.8	0.4	0.64	0.24	0.29	64	73	114		9.28	25.23	149.95	23.75	23.75	35.395
	2	2	5	1.19	14.25	1.85	159.65		14.5	38.64	54.48	12.64	2.33	1.6	40.65	60.52	19.87	9.5	0.39	0.61	0.22	0.28	62	72	113		8.65	22.25	147.93	21.64	21.64	36.725
	2	3	5	1.21	13.74	1.89	158.25		15.02	42.62	53.64	14.66	2.37	1.52	39.45	62.52	23.07	9.4	0.37	0.62	0.25	0.27	61	75	114		7.72	23.24	149.35	23.85	23.85	36.48
	2	1	6	1.26	10.54	1.69	152.25		17.5	51.37	65.64	16.95	2.5	1.93	43.68	68.25	24.57	12.02	0.4	0.67	0.27	0.29	63	68	116		9.72	26.97	152.71	23.75	23.75	41.345
	2	2	6	1.25	11.85	1.71	154.25		15.5	47.645	62.35	17.95	2.33	1.6	41.25	66.42	25.17	11.85	0.43	0.66	0.23	0.28	64	67	117		10.85	26.52	154.95	25.72	25.72	40.29
	2	3	6	1.24	13.78	1.7	154.89		15.02	48.64	64.97	15.95	2.56	1.8	42.65	64.88	22.23	12.55	0.39	0.64	0.25	0.3	62	67	115		8.85	25.12	151	23.85	23.85	42.18
